# Supplementary material for: Dietary nitrate supplementation prevents radiotherapy-induced xerostomia
Source: eLife. 2021 Sep 28;10:e70710. doi: 10.7554/eLife.70710 (PMC8563005; doi:10.7554/eLife.70710)
Supplement: Figure 3—source data 1. [file elife-70710-fig3-data1.zip]

Archive with 3 entries (2 files):
- Figure 3 source data1/
- Figure 3 source data1/Figure 3d actin.jpg
- Figure 3 source data1/Figure 3d sialin.jpg
