# Supplementary material for: Dietary nitrate supplementation prevents radiotherapy-induced xerostomia
Source: eLife. 2021 Sep 28;10:e70710. doi: 10.7554/eLife.70710 (PMC8563005; doi:10.7554/eLife.70710)
Supplement: Figure 3—source data 2. [file elife-70710-fig3-data2.zip]

Archive with 3 entries (2 files):
- Figure 3 source data2/
- Figure 3 source data2/Figure 3f actin.jpg
- Figure 3 source data2/Figure 3f sialin.jpg
