# Supplementary material for: Dietary nitrate supplementation prevents radiotherapy-induced xerostomia
Source: eLife. 2021 Sep 28;10:e70710. doi: 10.7554/eLife.70710 (PMC8563005; doi:10.7554/eLife.70710)
Supplement: Figure 5—figure supplement 1—source data 1. [file elife-70710-fig5-figsupp1-data1.zip]

Archive with 3 entries (2 files):
- Figure 5-figure supplement 4 source data1/
- Figure 5-figure supplement 4 source data1/4b actin.jpg
- Figure 5-figure supplement 4 source data1/4b sialin.jpg
