# Supplementary material for: Dietary nitrate supplementation prevents radiotherapy-induced xerostomia
Source: eLife. 2021 Sep 28;10:e70710. doi: 10.7554/eLife.70710 (PMC8563005; doi:10.7554/eLife.70710)
Supplement: Figure 6—source data 1. [file elife-70710-fig6-data1.zip]

Archive with 7 entries (6 files):
- Figure 6 source data1/
- Figure 6 source data1/Figure 6a AKT.jpg
- Figure 6 source data1/Figure 6a EGFR.jpg
- Figure 6 source data1/Figure 6a ERK.jpg
- Figure 6 source data1/Figure 6a pAKT.jpg
- Figure 6 source data1/Figure 6a pEGFR.jpg
- Figure 6 source data1/Figure 6a pERK.jpg
