# Supplementary material for: Dietary nitrate supplementation prevents radiotherapy-induced xerostomia
Source: eLife. 2021 Sep 28;10:e70710. doi: 10.7554/eLife.70710 (PMC8563005; doi:10.7554/eLife.70710)
Supplement: Figure 6—source data 3. [file elife-70710-fig6-data3.zip]

Archive with 7 entries (6 files):
- Figure 6 source data3/
- Figure 6 source data3/Figure 6a AKT slc17a5.jpg
- Figure 6 source data3/Figure 6a EGFR slc17a5.jpg
- Figure 6 source data3/Figure 6a ERK slc17a5.jpg
- Figure 6 source data3/Figure 6a pAKT slc17a5.jpg
- Figure 6 source data3/Figure 6a pEGFR slc17a5.jpg
- Figure 6 source data3/Figure 6a pERK slc17a5.jpg
