# Supplementary material for: Dietary nitrate supplementation prevents radiotherapy-induced xerostomia
Source: eLife. 2021 Sep 28;10:e70710. doi: 10.7554/eLife.70710 (PMC8563005; doi:10.7554/eLife.70710)
Supplement: Figure 6—source data 4. [file elife-70710-fig6-data4.zip]

Archive with 5 entries (4 files):
- Figure 6 source data4/
- Figure 6 source data4/Figure 6d actin.jpg
- Figure 6 source data4/Figure 6d EGFR.jpg
- Figure 6 source data4/Figure 6d pEGFR.jpg
- Figure 6 source data4/Figure 6d sialin.jpg
