# Supplementary material for: Dietary nitrate supplementation prevents radiotherapy-induced xerostomia
Source: eLife. 2021 Sep 28;10:e70710. doi: 10.7554/eLife.70710 (PMC8563005; doi:10.7554/eLife.70710)
Supplement: Figure 6—source data 5. [file elife-70710-fig6-data5.zip]

Archive with 2 entries (2 files):
- 509aa63c-1a3b-49f9-9a13-67dadfe1c577.rar
- __MACOSX/._509aa63c-1a3b-49f9-9a13-67dadfe1c577.rar
